# Supplementary material for: Cumulative Lactation and Clinical Metabolic Outcomes at Mid-Life among Women with a History of Gestational Diabetes
Source: Nutrients. 2022 Feb 3;14(3):650. doi: 10.3390/nu14030650 (PMC8839876; doi:10.3390/nu14030650)
Supplement: Supplementary file 1 [file nutrients-14-00650-s001.zip]

Archive with 1 entries (1 files):
- nutrients-1574707-supplementary.xlsx
