# Supplementary material for: Cumulative Lactation and Clinical Metabolic Outcomes at Mid-Life among Women with a History of Gestational Diabetes
Source: Nutrients. 2022 Feb 3;14(3):650. doi: 10.3390/nu14030650 (PMC8839876; doi:10.3390/nu14030650)
Supplement: Supplementary file 1 [file nutrients-14-00650-s001.zip › nutrients-1574707-supplementary.xlsx]

## Sheet: supp table 1
Supplementary Table S1. Cumulative duration of lactation and adjusted associations with cardiometabolic outcomes 9–16 years after the index pregnancy, stratified by pre-pregnancy BMI
	Pre-pregnancy BMI <25 kg/m2, n = 220				Pre-pregnancy BMI ≥25 kg/m2, n = 312
Cumulative lactation duration, months	>0 to <6	6 to <12	12 to <24	≥24	>0 to <6	6 to <12	12 to <24	≥24
Binary outcomes
	RR (95% CI)				RR (95% CI)
TG ≥200mg/dL, y	—*	—	—	—	—*	—	—	—
	—	—	—	—	—	—	—	—
T2D, y	—*	—	—	—	0.81	0.75	0.7	0.84
	—	—	—	—	(0.52,1.27)	(0.49,1.16)	(0.42,1.17)	(0.46,1.54)
Prediabetes or T2D, y	0.88	1.19	0.9	0.88	0.83	0.92	0.8	0.84
	(0.31,2.50)	(0.49,2.89)	(0.35,2.33)	(0.27,2.85)	(0.56,1.23)	(0.64,1.33)	(0.52,1.22)	(0.50,1.40)
BMI ≥30 kg/m2, y	—*	—	—	—	0.98	0.89	0.78	0.75
	—	—	—	—	(0.79,1.22)	(0.71,1.13)	(0.59,1.04)	(0.53,1.07)
CRP ≥ 3 mg/L	—*	—	—	—	0.96	0.91	1.11	0.73
	—	—	—	—	(0.63,1.47)	(0.60,1.37)	(0.74,1.68)	(0.38,1.43)
Continuous outcomes
	% difference (95% CI)				% difference (95% CI)
Postpartum weight retention, kg	5.5	2.5	1	8.9	-8	-13.5	-12.5	-16
	(-5.2,17.4)	(-6.9,12.7)	(-8.4,11.5)	(-3.0,22.2)	(-20.5,6.5)	(-24.7,-0.5)	(-24.7,1.7)	(-30.5,1.6)
A1c, %	-1.2	0.2	-1.9	-0.6	-3.4	-3.1	-1.9	-5.8
	(-6.4,4.2)	(-4.6,5.1)	(-6.7,3.1)	(-6.3,5.3)	(-8.0,1.5)	(-7.6,1.6)	(-6.8,3.1)	(-11.6,0.4)
Fasting glucose, mmol/L	1.4	4.2	0.3	3.7	-2.9	-1.2	-1.9	-8
	(-10.8,15.2)	(-7.1,16.8)	(-10.9,12.9)	(-9.7,19.1)	(-10.1,4.8)	(-8.2,6.4)	(-9.4,6.2)	(-16.7,1.6)
Fasting insulin, pmol/L	-11.6	-6.1	2	26.7	-6.2	-6.5	7	6.6
	(-35.2,20.7)	(-28.8,23.8)	(-23.5,36.1)	(-9.8,77.9)	(-23.7,15.3)	(-23.3,13.9)	(-13.8,32.9)	(-18.5,39.4)
Fasting c-peptide, pmol/L	-0.5	17.4	25.5	37.4	-1	-3.7	-3.6	2.8
	(-22.2,27.2)	(-5.8,46.3)	(0.0,57.5)	(5.7,78.8)	(-14.2,14.2)	(-15.9,10.3)	(-16.7,11.7)	(-14.5,23.6)
HOMA-IR	-12.5	-2.4	3.1	30.4	-9.3	-9.3	3.1	-0.5
	(-37.9,23.5)	(-28.1,32.5)	(-24.9,41.6)	(-10.2,89.4)	(-28.9,15.7)	(-28.2,14.5)	(-20.1,33.0)	(-27.5,36.5)
HOMA-%B	-7.1	-12.5	2.3	19.9	0	1.3	13.1	25
	(-33.0,28.7)	(-34.7,17.2)	(-24.5,38.7)	(-16.2,71.7)	(-17.8,21.6)	(-16.0,22.1)	(-7.6,38.5)	(-3.0,61.2)
Triglycerides, mg/dL	14.9	15.1	19.9	36.3	-7.4	-8.1	-1.6	-12.6
	(-12.1,50.1)	(-9.1,45.9)	(-6.3,53.4)	(2.3,81.4)	(-23.6,12.1)	(-23.5,10.3)	(-19.1,19.7)	(-31.7,11.9)
HDL-c, mg/dL	-7.3	-6.6	-8.8	-12.9	-2.2	0.4	1.8	9.1
	(-20.3,7.8)	(-18.4,6.9)	(-20.8,5.1)	(-26.0,2.7)	(-11.3,7.7)	(-8.4,10.1)	(-7.8,12.6)	(-3.7,23.7)
LDL-c, mg/dL	20.1	7.9	17	10.6	7.4	2.6	3.8	5.2
	(-1.1,45.9)	(-9.4,28.5)	(-2.4,40.2)	(-10.7,36.9)	(-4.7,21.0)	(-8.6,15.3)	(-8.0,17.0)	(-9.4,22.0)
BMI, kg/m2	1.8	3.3	0.7	4.7	-1.6	-2.6	-2.6	-3.2
	(-8.0,12.6)	(-5.7,13.2)	(-8.3,10.6)	(-6.3,16.9)	(-6.2,3.3)	(-7.0,2.1)	(-7.4,2.4)	(-9.1,3.2)
Waist circumference, cm	2.9	3.4	2.6	4.4	-0.4	-1.8	-1.3	-4.1
	(-3.1,9.3)	(-2.1,9.2)	(-3.0,8.6)	(-2.3,11.6)	(-4.1,3.5)	(-5.3,1.8)	(-5.1,2.6)	(-8.8,0.7)
Visceral adipose tissue, cm3	89.3	133.5	158	168.6	11.2	-16.2	-12.4	-26.8
	(-55.1,697.2)	(-30.5,684.7)	(-23.3,768.0)	(-23.9,847.9)	(-34.1,87.6)	(-49.1,38.1)	(-49.7,52.7)	(-64.4,50.8)
Mean arterial pressure, mm/Hg	-1.9	0.6	0.7	2.6	-2.2	-1.3	-2.2	-3.6
	(-9.4,6.3)	(-6.4,8.2)	(-6.6,8.4)	(-5.8,11.7)	(-6.7,2.5)	(-5.7,3.2)	(-6.8,2.6)	(-9.3,2.4)
hs-CRP, mg/L	162.1	101.9	148.6	167	-4.3	-33.9	-5.6	-27
	(27.0,440.8)	(5.5,286.4)	(28.3,381.8)	(23.1,479.1)	(-39.4,51.0)	(-57.3,2.2)	(-41.2,51.6)	(-59.7,32.1)
IL-6, pg/mL	102.3	187.5	147.2	68.3	35.8	-36.4	5.8	89
	(-90.9,4379.3)	(-82.4,4599.3)	(-86.2,4324.2)	(-94.4,4923.5)	(-66.5,451.1)	(-83.5,145.2)	(-75.6,359.2)	(-69.5,1071.3)
Abbreviations: BMI (body-mass index), RR (relative risk), CI (confidence interval), T2D (type 2 diabetes), CRP (c-reactive protein), A1c (hemoglobin A1c), HOMA-IR (homeostatic model assessment of insulin resistance), HOMA-%B (homeostatic model assessment of beta-cell function), HDL-c (high-density lipoprotein cholesterol), and LDL-c (low-density lipoprotein cholesterol)
Analyses adjusted for pre-pregnancy chronic disease, age at index pregnancy, pre-pregnancy body-mass index, living with partner, less than high school education, current or former tobacco use, alcohol use during pregnancy, Alternative Healthy Eating Index score, moderate-vigorous physical activity MET-h/wk, family history of type 2 diabetes, parity at the time of the index pregnancy, and total pa…
The following definitions were used for the binary outcomes: hypertriglyceridemia, triglycerides ≥ 200 mg/dL; diabetes, HbA1C ≥6.5%, fasting glucose ≥7.0 mmol/l, or 2-hour oral glucose tolerance test glucose ≥11.1 mmol/l or self-report of physician diagnosis; prediabetes or diabetes, fasting glucose ≥ 5.6mmol/L, 2-h oral glucose tolerance test glucose ≥7.8 mmol/l, A1c ≥ 5.7, or self-report of phy…
* Too few outcomes to assess

## Sheet: supp table 2
Supplementary Table S2. Cumulative duration of lactation and adjusted associations with cardiometabolic outcomes 9–16 years after the index pregnancy, stratified by menopausal status
	Not post-menopausal, n = 492				Post-menopausal, n = 85
Cumulative lactation duration, months	>0 to <6	6 to <12	12 to <24	≥24	>0 to <6	6 to <12	12 to <24	≥24
Binary outcomes
	RR (95% CI)				RR (95% CI)
TG ≥200mg/dL, y	—*	—	—	—	5.17 (0.35,76.90)	6.44 (0.73,56.77)	6.05 (0.16,225.68)	25.35 (0.91,705.99)
T2D, y	0.77 (0.49,1.22)	0.69 (0.44,1.09)	0.71 (0.45,1.14)	0.68 (0.37,1.22)	1.36 (0.41,4.53)	1.64 (0.57,4.67)	0.28 (0.03,2.50)	0.58 (0.08,4.27)
Prediabetes or T2D, y	0.69 (0.48,1.00)	0.73 (0.51,1.04)	0.63 (0.43,0.92)	0.65 (0.40,1.05)	1.38 (0.41,4.61)	2.59 (0.88,7.59)	1.96 (0.49,7.72)	1.64 (0.36,7.42)
BMI ≥30 kg/m2, y	1.12 (0.83,1.51)	0.92 (0.67,1.28)	0.75 (0.53,1.08)	0.89 (0.58,1.38)	—*	—	—	—
CRP ≥ 3 mg/L	1.21 (0.77,1.88)	1.05 (0.68,1.63)	1.08 (0.69,1.69)	0.88 (0.47,1.66)	0.58 (0.12,2.83)	0.81 (0.17,3.76)	0.42 (0.03,5.28)	3.41 (0.41,28.28)
Continuous outcomes
	% difference (95% CI)				% difference (95% CI)
Postpartum weight retention, kg	-4.8 (-15.8,7.5)	-9.5 (-19.5,1.6)	-10.8 (-20.8,0.4)	-7.7 (-20.1,6.5)	19.1 (1.7,39.4)	12.1 (-2.3,28.6)	13.5 (-5.8,36.8)	9.7 (-12.5,37.6)
A1c, %	-3.3 (-7.0,0.6)	-3.5 (-7.0,0.2)	-3.1 (-6.8,0.6)	-4.5 (-8.8,0.0)	0.1 (-9.5,10.8)	8.6 (-0.9,18.9)	4.7 (-7.0,17.8)	2.6 (-11.1,18.4)
Fasting glucose, mmol/L	-2.7 (-9.3,4.4)	-1.4 (-7.8,5.5)	-2.4 (-8.9,4.6)	-4.7 (-12.3,3.5)	0.4 (-14.3,17.5)	15.7 (0.4,33.4)	3.4 (-14.4,24.9)	2.1 (-18.5,28.0)
Fasting insulin, pmol/L	-8.2 (-23.7,10.4)	-2.8 (-18.4,15.9)	3.8 (-13.3,24.3)	16.8 (-6.3,45.5)	16.9 (-20.2,71.4)	2.7 (-27.3,45.1)	34.7 (-14.2,111.4)	45.3 (-15.3,149.3)
Fasting c-peptide, pmol/L	-2.5 (-14.5,11.3)	3.6 (-8.6,17.6)	3.7 (-8.8,17.9)	11.8 (-4.5,30.8)	16.8 (-12.7,56.4)	17.2 (-9.8,52.4)	23.7 (-12.2,74.4)	49.5 (-1.1,126.1)
HOMA-IR	-10.3 (-27.4,10.8)	-3.6 (-21.2,17.9)	1.6 (-17.4,24.9)	13.1 (-12.1,45.6)	16.9 (-27.1,87.4)	10.9 (-27.6,70.0)	37.1 (-21.7,139.8)	49.4 (-23.6,192.2)
HOMA-%B	-2.9 (-19.0,16.4)	0.9 (-15.0,19.9)	9.3 (-8.3,30.4)	26.5 (2.1,56.8)	13.9 (-19.9,61.8)	-14.5 (-37.4,16.9)	22.7 (-18.2,84.0)	27.5 (-21.6,107.3)
Triglycerides, mg/dL	-6.5 (-20.7,10.2)	-5.0 (-18.8,11.1)	0.5 (-14.3,17.8)	-0.3 (-17.9,21.0)	24.7 (-10.0,72.8)	25.5 (-6.2,68.0)	20.3 (-18.2,76.8)	33.9 (-15.4,112.1)
HDL-c, mg/dL	-0.5 (-8.6,8.3)	0.5 (-7.3,8.8)	-0.4 (-8.2,8.1)	4.0 (-5.9,14.9)	-14.3 (-29.4,4.1)	-11.5 (-25.7,5.3)	-4.2 (-23.7,20.2)	-24.1 (-42.1,-0.5)
LDL-c, mg/dL	10.1 (-1.2,22.6)	3.1 (-6.9,14.3)	5.0 (-5.4,16.5)	3.3 (-8.8,17.1)	11.8 (-13.2,44.0)	11.4 (-10.7,38.9)	18.1 (-11.1,57.0)	21.3 (-14.0,71.2)
BMI, kg/m2	-0.0 (-5.2,5.4)	0.5 (-4.4,5.8)	-1.9 (-6.9,3.3)	1.3 (-4.9,8.0)	5.0 (-4.4,15.3)	2.6 (-5.5,11.4)	5.4 (-5.9,18.1)	3.9 (-10.0,20.0)
Waist circumference, cm	0.2 (-3.4,3.8)	-0.6 (-4.0,2.9)	-1.3 (-4.7,2.2)	-1.3 (-5.5,3.0)	5.7 (-1.1,13.1)	6.5 (0.1,13.2)	6.8 (-1.7,16.1)	4.9 (-5.5,16.3)
Visceral adipose tissue, cm3	0.8 (-48.3,96.6)	-6.5 (-50.6,76.8)	8.6 (-44.2,111.3)	-8.4 (-58.3,101.3)	180.7 (-9.5,770.7)	322.2 (81.5,882.0)	186.1 (10.8,638.9)	102.4 (-70.0,1264.4)
Mean arterial pressure, mm/Hg	-0.5 (-4.6,3.7)	1.7 (-2.3,5.8)	0.9 (-3.1,5.0)	0.3 (-4.5,5.3)	-11.7 (-19.4,-3.2)	-10.7 (-17.8,-3.1)	-15.2 (-23.9,-5.6)	-0.3 (-12.7,13.7)
hs-CRP, mg/L	24.6 (-18.6,90.7)	-1.5 (-34.3,47.6)	16.5 (-23.1,76.5)	3.8 (-37.3,71.7)	-0.4 (-53.1,111.8)	-40.3 (-69.5,16.8)	3.5 (-56.5,146.6)	-6.2 (-67.5,170.9)
IL-6, pg/mL	68.4 (-64.1,689.5)	48.5 (-66.0,549.4)	69.5 (-62.8,671.6)	177.2 (-55.5,1625.5)	-24.4 (-92.4,654.1)	-70.8 (-96.3,132.4)	-70.6 (-97.9,318.3)	-98.9 (-100.0,-72.1)
Abbreviations: BMI (body-mass index), RR (relative risk), CI (confidence interval), T2D (type 2 diabetes), CRP (c-reactive protein), A1c (hemoglobin A1c), HOMA-IR (homeostatic model assessment of insulin resistance), HOMA-%B (homeostatic model assessment of beta-cell function), HDL-c (high-density lipoprotein cholesterol), and LDL-c (low-density lipoprotein cholesterol)
Analyses adjusted for pre-pregnancy chronic disease, age at index pregnancy, pre-pregnancy body-mass index, living with partner, less than high school education, current or former tobacco use, alcohol use during pregnancy, Alternative Healthy Eating Index score, moderate-vigorous physical activity MET-h/wk, family history of type 2 diabetes, parity at the time of the index pregnancy, and total pa…
The following definitions were used for the binary outcomes: hypertriglyceridemia, triglycerides ≥ 200 mg/dL; diabetes, HbA1C ≥6.5%, fasting glucose ≥7.0 mmol/l, or 2-hour oral glucose tolerance test glucose ≥11.1 mmol/l or self-report of physician diagnosis; prediabetes or diabetes, fasting glucose ≥ 5.6mmol/L, 2-h oral glucose tolerance test glucose ≥7.8 mmol/l, A1c ≥ 5.7, or self-report of phy…
* Too few outcomes to assess
